# Supplementary material for: Evolution and Climate Adaptation in Eurasian Gyrfalcon Populations
Source: Ecol Evol. 2026 Feb 10;16(2):e73052. doi: 10.1002/ece3.73052 (PMC12891816; doi:10.1002/ece3.73052)
Supplement: Supplementary file 2 — Data S2: ece373052‐sup‐0002‐Supplementary Table.xlsx. [file ECE3-16-e73052-s001.xlsx]

## Sheet: Table S1
Table S1. Statistics of the whole genome resequencing data for the falcons
Species name	Location	Sample ID	Sequencing data （Gb）	Used for population analysis	Source	Mapping rate (%)	Sequencing depth (X)
Gyrfalcon	Kola	K21	30.48	√	Hu et al., 2022, Nature Communications	94.3	25.4
Gyrfalcon	Kola	K22	34.3	√	This study	94.31	28.5833
Gyrfalcon	Kola	K23	43.3	√	This study	94.36	36.0833
Gyrfalcon	Kola	K24	32.55	√	Hu et al., 2022, Nature Communications	95.91	27.125
Gyrfalcon	Kola	K25	32.69	√	This study	94.32	27.2417
Gyrfalcon	Kola	K26	28	√	This study	95.87	23.3333
Gyrfalcon	Kola	K27	38.89	√	Hu et al., 2022, Nature Communications	94.34	32.4083
Gyrfalcon	Yamal	Y1	38.86	√	Hu et al., 2022, Nature Communications	95.92	32.3833
Gyrfalcon	Yamal	Y2	38.13	√	This study	94.31	31.775
Gyrfalcon	Yamal	Y3	38.97	√	This study	95.93	32.475
Gyrfalcon	Yamal	Y4	37.62	√	This study	94.3	31.35
Gyrfalcon	Yamal	Y5	32.6	√	This study	95.86	27.1667
Gyrfalcon	Yamal	YN2	30	√	This study	93.41	25
Gyrfalcon	Yamal	YN6	31.4	√	This study	93.45	26.1667
Gyrfalcon	Yamal	Y2019	35.6	√	This study	93.45	29.6667
Gyrfalcon	Yamal	Yx2	35.3	√	This study	95	29.4167
Gyrfalcon	Chukotka	C11	39.32	√	Hu et al., 2022, Nature Communications	95.94	32.7667
Gyrfalcon	Chukotka	C12	36.6	√	This study	95.92	30.5
Gyrfalcon	Chukotka	C13	39.18	√	Hu et al., 2022, Nature Communications	94.31	32.65
Gyrfalcon	Chukotka	C14	32.3	√	This study	95.87	26.9167
Gyrfalcon	Chukotka	C15	33.2	√	This study	95.85	27.6667
Gyrfalcon	Chukotka	C16	35.67	√	Hu et al., 2022, Nature Communications	95.86	29.725
Gyrfalcon	Chukotka	C17	37.03	√	This study	95.89	30.8583
Gyrfalcon	Chukotka	C18	33.14		This study	95.84	27.6167
Gyrfalcon	Chukotka	C19	33.83	√	Hu et al., 2022, Nature Communications	95.92	28.1917
Gyrfalcon	Chukotka	C20	34.15	√	This study	95.92	28.4583
Saker falcon	Slovakia	SK1	37.72	√	Hu et al., 2022, Nature Communications	95.8	31.4333
Saker falcon	Slovakia	SK3	28.56	√	Hu et al., 2022, Nature Communications	94.42	23.8
Saker falcon	Slovakia	SK4	26.57	√	Hu et al., 2022, Nature Communications	95.8	22.1417
Saker falcon	Slovakia	SK5	27.73	√	Hu et al., 2022, Nature Communications	94.22	23.1083
Saker falcon	Crimea	CE1	26.88	√	Hu et al., 2022, Nature Communications	94.26	22.4
Saker falcon	Crimea	CE2	37.8	√	Hu et al., 2022, Nature Communications	96.01	31.5
Saker falcon	Crimea	CE3	43.95	√	Hu et al., 2022, Nature Communications	94.48	36.625

## Sheet: Table S2
Table S2. Statistics of multi-platform sequencing data for the gyrfalcon genome assembly
Platform	Sequencing data
PacBio	Subread bases (Gb)	Subread number (M)	Mean subread length (Kb)	Subread N50 length (Kb)
	12.56	2.22	5.65	7.94
HiSeq	Insert size (bp)	Reads number (M)	Read length (bp)	Total base(Gb)
	170	410	100	41
	500	405	100	40.5
	800	245	100	24.5
	2000	0.367347	49	18
	5000	0.244898	49	12
	10000	0.0816327	49	4
	20000	0.142857	49	7
				147

## Sheet: Table S3
Table S3. 19 Environmental variable codes and their descriptions used in this study
Variable	Meaning
bio1	Mean annual air temperature
bio2	Mean diurnal air temperature range
bio3	Isothermality
bio4	Temperature seasonality
bio5	Mean daily maximum air temperature of the warmest month
bio6	Mean daily minimum air temperature of the coldest month
bio7	Temperature Annual Range
bio8	Mean Temperature of Wettest Quarter
bio9	Mean Temperatureof the driest quarter
bio10	Mean Temperature of the warmest quarter
bio11	Mean Temperature of the coldest quarter
bio12	Annual precipitation amount
bio13	Precipitation amount of the wettest month
bio14	Precipitation amount of the driest month
bio15	Precipitation seasonality
bio16	Mean monthly precipitation amount of the wettest quarter
bio17	Mean monthly precipitation amount of the driest quarter
bio18	Mean monthly precipitation amount of the warmest quarter
bio19	Mean monthly precipitation amount of the coldest quarter

## Sheet: Table S4
Table S4. The correlation coefficient of 19 climate variables
Variable	wc2.1_10m_bio_1	wc2.1_10m_bio_2	wc2.1_10m_bio_3	wc2.1_10m_bio_4	wc2.1_10m_bio_5	wc2.1_10m_bio_6	wc2.1_10m_bio_7	wc2.1_10m_bio_8	wc2.1_10m_bio_9	wc2.1_10m_bio_10	wc2.1_10m_bio_11	wc2.1_10m_bio_12	wc2.1_10m_bio_13	wc2.1_10m_bio_14	wc2.1_10m_bio_15	wc2.1_10m_bio_16	wc2.1_10m_bio_17	wc2.1_10m_bio_18	wc2.1_10m_bio_19
wc2.1_10m_bio_1	1	0.187065	0.677442	-0.385768	0.743897	0.873512	-0.322658	0.539943	0.624101	0.848133	0.903855	0.289365	0.239773	0.386306	-0.300091	0.26242	0.387405	0.371319	0.226256
wc2.1_10m_bio_2	0.187065	1	0.150692	0.591936	0.692665	-0.21837	0.709013	0.68362	-0.41161	0.546024	-0.140529	-0.401135	-0.323738	-0.379266	0.257617	-0.346093	-0.387175	0.0333194	-0.49592
wc2.1_10m_bio_3	0.677442	0.150692	1	-0.68398	0.273032	0.778875	-0.566802	0.0713448	0.701447	0.336052	0.803933	0.366663	0.283214	0.508441	-0.416687	0.311538	0.503807	0.2641	0.383229
wc2.1_10m_bio_4	-0.385768	0.591936	-0.68398	1	0.30452	-0.778209	0.979185	0.45518	-0.8554	0.158448	-0.742152	-0.570052	-0.446236	-0.663665	0.529221	-0.482708	-0.670576	-0.179777	-0.648791
wc2.1_10m_bio_5	0.743897	0.692665	0.273032	0.30452	1	0.334943	0.387435	0.886842	0.0209241	0.976671	0.400379	-0.11277	-0.079423	-0.0692163	0.057313	-0.0823455	-0.0738826	0.264552	-0.236965
wc2.1_10m_bio_6	0.873512	-0.21837	0.778875	-0.778209	0.334943	1	-0.738878	0.122648	0.867842	0.488325	0.994412	0.495936	0.397297	0.606095	-0.488008	0.430748	0.612408	0.342903	0.494858
wc2.1_10m_bio_7	-0.322658	0.709013	-0.566802	0.979185	0.387435	-0.738878	1	0.514223	-0.834143	0.22068	-0.686614	-0.565877	-0.445519	-0.64251	0.51846	-0.480338	-0.652024	-0.146306	-0.653639
wc2.1_10m_bio_8	0.539943	0.68362	0.0713448	0.45518	0.886842	0.122648	0.514223	1	-0.216078	0.842655	0.182529	-0.245161	-0.169379	-0.244014	0.245489	-0.183404	-0.255254	0.22131	-0.380761
wc2.1_10m_bio_9	0.624101	-0.41161	0.701447	-0.8554	0.0209241	0.867842	-0.834143	-0.216078	1	0.177005	0.848779	0.59484	0.479065	0.703416	-0.544609	0.512342	0.707853	0.277396	0.648752
wc2.1_10m_bio_10	0.848133	0.546024	0.336052	0.158448	0.976671	0.488325	0.22068	0.842655	0.177005	1	0.543316	-0.0146761	0.00209228	0.037272	-0.0197047	0.00523956	0.0339136	0.297873	-0.128512
wc2.1_10m_bio_11	0.903855	-0.140529	0.803933	-0.742152	0.400379	0.994412	-0.686614	0.182529	0.848779	0.543316	1	0.471872	0.377746	0.587017	-0.468307	0.410728	0.590889	0.348699	0.463128
wc2.1_10m_bio_12	0.289365	-0.401135	0.366663	-0.570052	-0.11277	0.495936	-0.565877	-0.245161	0.59484	-0.0146761	0.471872	1	0.973438	0.95072	-0.124843	0.98481	0.961789	0.815077	0.978432
wc2.1_10m_bio_13	0.239773	-0.323738	0.283214	-0.446236	-0.079423	0.397297	-0.445519	-0.169379	0.479065	0.00209228	0.377746	0.973438	1	0.887493	0.0734197	0.99442	0.895408	0.860874	0.933359
wc2.1_10m_bio_14	0.386306	-0.379266	0.508441	-0.663665	-0.0692163	0.606095	-0.64251	-0.244014	0.703416	0.037272	0.587017	0.95072	0.887493	1	-0.334544	0.902731	0.992483	0.732222	0.946405
wc2.1_10m_bio_15	-0.300091	0.257617	-0.416687	0.529221	0.057313	-0.488008	0.51846	0.245489	-0.544609	-0.0197047	-0.468307	-0.124843	0.0734197	-0.334544	1	0.0359305	-0.342747	0.170959	-0.20952
wc2.1_10m_bio_16	0.26242	-0.346093	0.311538	-0.482708	-0.0823455	0.430748	-0.480338	-0.183404	0.512342	0.00523956	0.410728	0.98481	0.99442	0.902731	0.0359305	1	0.911286	0.853958	0.947295
wc2.1_10m_bio_17	0.387405	-0.387175	0.503807	-0.670576	-0.0738826	0.612408	-0.652024	-0.255254	0.707853	0.0339136	0.590889	0.961789	0.895408	0.992483	-0.342747	0.911286	1	0.740413	0.956398
wc2.1_10m_bio_18	0.371319	0.0333194	0.2641	-0.179777	0.264552	0.342903	-0.146306	0.22131	0.277396	0.297873	0.348699	0.815077	0.860874	0.732222	0.170959	0.853958	0.740413	1	0.695396
wc2.1_10m_bio_19	0.226256	-0.49592	0.383229	-0.648791	-0.236965	0.494858	-0.653639	-0.380761	0.648752	-0.128512	0.463128	0.978432	0.933359	0.946405	-0.20952	0.947295	0.956398	0.695396	1

## Sheet: Table S5
Table S5. Environmental variables used to remove highly correlated variables in this study
Environmental variables	Meaning
bio1	Mean annual air temperature
bio2	Mean diurnal air temperature range
bio3	Isothermality
bio8	Mean Temperature of Wettest Quarter
bio9	Mean Temperatureof the driest quarter
bio15	Precipitation seasonality
bio18	Mean monthly precipitation amount of the warmest quarter

## Sheet: Table S6
Tbale S6 Summary of the assembled genome
Types	Length (bp)	Number
N90	5745795	52
N80	10735153	37
N70	14240488	28
N60	21011437	21
N50	28063818	16
N40	29910551	12
N30	39946777	8
N20	41825498	5
N10	53435390	3
number>=150bp	\	22535
Total length (bp)	1216744840	\
number>=2000bp	\	1444

## Sheet: Table S7
Table S7. D-statistics analysis based on autosome SNPs
P1	P2	P3	O	D stat	Z
Chukotka	Yamal	Kola	Saker	0.0306237	12.3891
Kola	Chukotka	Yamal	Saker	0.0186642	5.43179

## Sheet: Table S8
Table S8. Gene flow signatures identified using QuIBL analysis
Triplet	Outgroup	C1	C2	Mixprop1	Mixprop2	Lambda2Dist	Lambda1Dist	BIC2Dist	BIC1Dist	Count	delta BIC
Chukotka_Kola_Yamal	Chukotka	0	12.7167	0.961914	0.0380856	0.000125932	0.000125932	-42603.4	-41486.9	2600	-1116.43
Chukotka_Kola_Yamal	Kola	0	8.72128	0.954534	0.0454657	0.000137719	0.000137719	-41719.3	-41021.7	2600	-697.679
Chukotka_Kola_Yamal	Yamal	0	18.5021	0.968765	0.0312349	6.49071e-05	6.49071e-05	-75110.3	-72589.1	4200	-2521.22

## Sheet: Table S9
Table S9. AIC of fastsimocal2 models
Model	AIC
model 1	1.20528e+06
model 2	1.14883e+06
model 3	1.13841e+06
model 4	1.13841e+06
model 5	1.12562e+06
model 6	1.09295e+06
model 7	1.07328e+06
model 8	1.0632e+06
model 9	1.01011e+06
model 10	319438
model 11	228034
model 12	148246
model 13	147818
model 14	146749
model 15	47000
model 16	47012.8
model 17	46897
model 18	240637

## Sheet: Table S10
Table S10. Parameter estimation and 95% confidence intervals of the best fitting model in fastsimocal2
Parameters	Median	95% Confidence Interval
NANC	11329	11320-11339
NYC	11335	11325-11344
NKK	13845	13598-14092
NYY	18278	17910-18645
NCC	38256	38244-38268
NChukotka	2026	2024-2027
NYamal	4241	4073-4410
NKola	1012	1012-1013
TMIG (years before present)	164	158-169
TBot (years before present)	1014	1011-1017
TInt (years before present)	2224	2197-2244
TDIV_YC (years before present)	12264	12216-12302
TDIV_KC (years before present)	13786	13711-13861
MIGRATE_C_Y	0.038	0.032-0.044
MIGRATE_Y_C	0.044	0.037-0.052
MIGRATE_K_Y	0.012	0.009-0.02
MIGRATE_Y_K	0.029	0.023-0.036

[truncated: 10 more sheets: Table S11, Table S12, Table S13, Table S14, Table S15, Table S16, Table S17, Table S18, Table S19, Table S20]
